# Supplementary material for: Tryptophan Metabolism Is Associated with BMI and Adipose Tissue Mass and Linked to Metabolic Disease in Pediatric Obesity
Source: Nutrients. 2022 Jan 11;14(2):286. doi: 10.3390/nu14020286 (PMC8781866; doi:10.3390/nu14020286)
Supplement: Supplementary file 1 [file nutrients-14-00286-s001.zip]

Archive with 1 entries (1 files):
- nutrients-1484064-supplementary.pdf
